# Supplementary material for: Minerals Determined a Special Ecological Niche and Selectively Enriched Microbial Species from Bulk Water Communities in Hot Springs
Source: Microorganisms. 2021 May 10;9(5):1020. doi: 10.3390/microorganisms9051020 (PMC8151621; doi:10.3390/microorganisms9051020)
Supplement: Supplementary file 1 [file microorganisms-09-01020-s001.zip]

Archive with 1 entries (1 files):
- microorganisms-1191327-supplementary.pdf
